# Supplementary material for: Evaluation of DNA Variants Associated with Androgenetic Alopecia and Their Potential to Predict Male Pattern Baldness
Source: PLoS One. 2015 May 22;10(5):e0127852. doi: 10.1371/journal.pone.0127852 (PMC4441445; doi:10.1371/journal.pone.0127852)
Supplement: S4 Table — (XLS) [file pone.0127852.s005.xls]

## Sheet: Arkusz1
S4 Table. Genomic data and results of univariate association testing for the SNPs analyzed.
	SNP	Chromosome	Position	Gene	Reference allele	Alternative allele		OR (95% CI)	P value additive manner	P value *dominant/**recessive manner	Minor allele	MAF
			GRCh37.p13
1	rs12565727	1	11033082	C1orf127	A	G		0,558 (0,371-0,837)	0.004827	*0.003109	G	0.182
								0,478 (0,293-0,780)
2	rs12130862	1	152027015	-	A	T		1,270 (0,862-1,870)	0.227		A	0.218
3	rs17646946	1	152062767	TCHHL1	G	A		1,258 (0,853-1,853)	0.247		A	0.224
4	rs11803731	1	152083325	TCHH	A	T		1,369 (0,922-2,032)	0.119		T	0.213
5	rs4845418	1	152136230	-	G	C		1,323 (0,872-2,011)	0.187		C	0.183
6	rs7349332	2	219756383	WNT10A	C	T		0,890 (0,546-1,452)	0.642		T	0.124
7	rs9287638	2	239694631	-	C	A		1,142 (0,816-1,597)	0.439		A	0.382
8	rs10193725	2	219726498	WNT6	T	C		0,958 (0,636-1,444)	0.838		C	0.201
9	rs4679955	3	151653368	-	A	T		1,187 (0,860-1,639)	0.298		A	0.45
10	rs1268789	4	79280693	FRAS1	T	C		1,123 (0,776-1,626)	0.537		T	0.292
11	rs929626	5	158310631	EBF1	A	G		0,625 (0,453-0,962)	0.004219	*0.0001752	G	0.469
								0,353 (0,205-0,608)
12	rs2073963	7	18877874	HDAC9	T	G		1,149 (0,832-1,586)	0.398		G	0.368
13	rs756853	7	18890000	HDAC9	G	A		1,356 (0,973-1,891)	0.072	*0.018	G	0.387
								1,760 (1,101-2,812)
14	rs2249817	7	18896011	HDAC9	A	G		1,137 (0,831-1,556)	0.422		G	0.446
15	rs6461387	7	18898305	HDAC9	G	A		1,258 (0,914-1,732)	0.159		A	0.409
16	rs6945541	7	68611960	-	C	T		1,159 (0,831-1,616)	0.384		C	0.454
17	rs9668810	12	26426420	SSPN	T	C		1,122 (0,778-1,616)	0.538		T	0.28
18	rs12373124	17	43924219	IMP5	T	C		1,317 (0,882-2,027)	0.171		C	0.188
19	rs2942168	17	43714850	CRHR1	G	A		1,313 (0,866-1,990)	0.199		A	0.187
20	rs1800547	17	44051846	MAPT	A	G		1,280 (0,838-1,955)	0.254		G	0.176
21	rs10502861	18	42800148	SLC14A2	C	T		0,648 (0,452-0,931)	0.019	*0.007003	T	0.264
								0,531 (0,335-0,841)
22	rs6137444	20	21785639	-	C	T		0,571 (0,399-0,818)	0.002252	*0.002595	C	0.347
								0,481 (0,299-0,775)
23	rs1998076	20	21880045	-	A	G		0,541 (0,388-0,754)	0.0002941		A	0.393
24	rs201571	20	22013514	-	C	T		0,685 (0,500-0,940)	0.019		C	0.388
25	rs6047844	20	22037575	LINC01432	T	C		0,665 (0,496-0,909)	0.011	**0.005669	C	0.409
								0,445 (0,250-0,790)
26	rs913063	20	22042418	LINC01432	A	C		0,661 (0,484-0,903)	0.009333	**0.008141	C	0.419
								0,468 (0,267-0,821)
27	rs1160312	20	22050503	LINC01432	A	G		0,679 (0,496-0,929)	0.016	**0.014	G	0.421
								0,493 (0,280-0,868)
28	rs6113491	20	22057415	-	A	C		0,701 (0,513-0,959)	0.026	**0.012	C	0.429
								0,489 (0,280-0,854)
29	rs2180439	20	21853100	-	C	T		0,557 (0,400-0,777)	0.0005614		C	0.39
30	rs4827379	X	65813960	EDA2R	T	C		0,581 (0,401-0,840)	0.003962		T	0.115
31	rs1385699	X	65824986	EDA2R	C	T		0,632 (0,478-0,827)	0.0001364		C	0.213
32	rs1352015	X	65843843	EDA2R	G	A		0,632 (0,478-0,827)	0.0001364		G	0.213
33	rs1041668	X	66085956	-	G	A		0,588 (0,429-0,805)	0.0009469		G	0.164
34	rs1397631	X	66352696	-	C	T		0,525 (0,342-0,807)	0.003331		T	0.088
35	rs5919324	X	66430640	-	G	A		0,536 (0,390-0,735)	0.0001119		G	0.17
36	rs6625150	X	66448968	-	A	C		0,623 (0,466-0,834)	0.001479		A	0.193
37	rs12558842	X	66481800	-	C	A		0,611 (0,457-0,818)	0.0009034		C	0.197
38	rs6625163	X	66510984	-	G	A		0,639 (0,487-0,838)	0.001222		G	0.233
39	rs2497938	X	66563018	-	T	C		0,639 (0,487-0,838)	0.001222		C	0.233
40	rs2497911	X	66627440	-	C	A		0,639 (0,487-0,838)	0.001222		A	0.233
41	rs2497935	X	66664266	-	A	G		0,639 (0,487-0,838)	0.001222		G	0.233
42	rs962458	X	66745964	-	A	G		0,603 (0,409-0,888)	0.01		G	0.101
43	rs12007229	X	66748355	-	C	A		0,751 (0,511-1,103)	0.144		A	0.095
44	rs6152	X	66765627	AR	G	A		0,634 (0,473-0,850)	0.002307		A	0.191
45	rs12396249	X	66777066	AR	G	A		0,651 (0,487-0,870)	0.003721		A	0.193
46	rs4827545	X	66828385	AR	A	G		0,639 (0,479-0,852)	0.002333		A	0.197
47	rs7885198	X	67089063	-	A	G		0,740 (0,554-0,989)	0.042		A	0.186
48	rs16990427	X	67173790	-	G	A		0,800 (0,614-1,042)	0.097		A	0.239
49	rs5918801	X	67208935	-	G	T		0,815 (0,625-1,063)	0.131		T	0.236
50	rs12007830	X	67234655		A	T		0,858 (0,660-1,114)	0.25		A	0.246
MAF: Minor allele frequency
OR: Odds ratio calculated for the minor allele.
CI: Confidence interval.
All the studied markers had >99% genotype completion rate.
